# Supplementary material for: Unraveling radiation resistance strategies in two bacterial strains from the high background radiation area of Chavara-Neendakara: A comprehensive whole genome analysis
Source: PLoS One. 2024 Jun 10;19(6):e0304810. doi: 10.1371/journal.pone.0304810 (PMC11164402; doi:10.1371/journal.pone.0304810)
Supplement: S1 File — The information is provided in an excel file having separate worksheets for both the candidate strains. The worksheets are also divided based to their major function of “DNA repair” and “ROS quenching and protein protection”. It also mentions additional genes which are responsible for replication and may give subsequent support during repair but they are not discussed in the text. (XLSX) [file pone.0304810.s017.xlsx]

## Sheet: VITHBRA001_Repair
This excel sheet has Prokka locus tag of all the DNA repair genes for VITHBRA001 that has been mentioned in the text along with their NCBI PGAP annotated accession no. (for NCBI reference). The column with * is provided with annotation of genes from softwares other than Prokka, that are either identified as "hypothetical" in Prokka, has same annotation or need better gene identification.
Prokka locus Tag	NCBI gb accession no.	gene length	gene name	COG	Prokka description	confirmation of gene annotation using other softwares*
Homologous recombination
VITHBRA001_04360	MCV9888201.1	1701	recN	COG0497	DNA repair protein RecN
VITHBRA001_02703	MCV9886604.1	1119	recF	COG1195	DNA replication and repair protein RecF
VITHBRA001_00898	MCV9884890.1	756	recO	COG1381	DNA repair protein RecO
VITHBRA001_03503	MCV9887377.1	597	recR	COG0353	Recombination protein RecR
VITHBRA001_02103	MCV9886053.1	804	recX		Regulatory protein RecX
VITHBRA001_03626	MCV9887491.1	2136	recQ	COG0514	ATP-dependent DNA helicase RecQ
VITHBRA001_03762	MCV9887622.1	2070	recG		ATP-dependent DNA helicase RecG
VITHBRA001_03875	MCV9887734.1	1041	recA	COG0468	Protein RecA
VITHBRA001_04556	MCV9888388.1	594	recU	COG3331	Holliday junction resolvase RecU
VITHBRA001_01292	MCV9885269.1	2382	recD2	COG0507	ATP-dependent RecD-like DNA helicase
VITHBRA001_01275	MCV9885254.1	2355			hypothetical protein	recJ (RAST)
VITHBRA001_02680	MCV9886582.1	522	ssbA	COG0629	Single-stranded DNA-binding protein A
VITHBRA001_03223	MCV9887110.1	3726	addA	COG1074	ATP-dependent helicase/nuclease subunit A
VITHBRA001_03224	MCV9887111.1	3492	addB	COG3857	ATP-dependent helicase/deoxyribonuclease subunit B
VITHBRA001_01262	MCV9885241.1	609	ruvA	COG0632	Holliday junction ATP-dependent DNA helicase RuvA
VITHBRA001_01263	MCV9885242.1	1005	ruvB	COG2255	Holliday junction ATP-dependent DNA helicase RuvB
VITHBRA001_00722	MCV9884720.1	573			hypothetical protein	ruvC (Kegg, uniprot)
VITHBRA001_01287	MCV9885264.1	1290		COG2256	putative AAA domain-containing protein	rarA (RAST)
VITHBRA001_01182	MCV9885168.1	2361	mutS2_1		Endonuclease MutS2	Endonuclease MutS2 (RAST, NCBI, CD search)
VITHBRA001_02893	MCV9886788.1	1899	mutS2_2		Endonuclease MutS2	Endonuclease MutS2 (RAST, NCBI, CD search)
VITHBRA001_03494	MCV9887369.1	1377	radA	COG1066	DNA repair protein RadA
Nucleotide excision repair
VITHBRA001_00376	MCV9884397.1	2877	uvrA_1		UvrABC system protein A	Excinuclease ABC subunit A (RAST,NCBI)
VITHBRA001_02130	MCV9886077.1	2457	uvrA_2		UvrABC system protein A	Excinuclease ABC subunit A (RAST,NCBI)
VITHBRA001_00377	MCV9884398.1	1986	uvrB	COG0556	UvrABC system protein B
VITHBRA001_01190	MCV9885176.1	1779	uvrC_1	COG0322	UvrABC system protein C	excinuclease ABC subunit UvrC (NCBI, RAST)
VITHBRA001_01609	MCV9885572.1	375	uvrC_2		UvrABC system protein C	nucleotide excision repair endonuclease (NCBI), Uncharacterized protein YurQ (RAST)
VITHBRA001_00228	MCV9884267.1	966	uvsE_1	COG4294	UV DNA damage endonuclease	UV-endonuclease UvdE family (RAST), UV DNA damage repair endonuclease UvsE (NCBI)
VITHBRA001_01817	MCV9885774.1	957	uvsE_2	COG4294	UV DNA damage endonuclease	UV DNA damage endonuclease (RAST), UV DNA damage repair endonuclease UvsE (NCBI)
Base excison repair
VITHBRA001_02097	MCV9886047.1	1101	mutY	COG1194	Adenine DNA glycosylase
VITHBRA001_00999	MCV9884993.1	825	mutM_1	COG0266	Formamidopyrimidine-DNA glycosylase	DNA-formamidopyrimidine glycosylase (NCBI, RAST)
VITHBRA001_02212	MCV9886155.1	810	mutM_2	COG0266	Formamidopyrimidine-DNA glycosylase	DNA-formamidopyrimidine glycosylase (NCBI, RAST)
VITHBRA001_02631	MCV9886537.1	912	alkA	COG0122	DNA-3-methyladenine glycosylase
VITHBRA001_02138	MCV9886085.1	867			hypothetical protein	DNA-3-methyladenine glycosylase II (RAST)
VITHBRA001_00883	MCV9884875.1	894	nfo_1	COG0648	putative endonuclease 4	deoxyribonuclease IV (NCBI), Endonuclease IV (RAST)
VITHBRA001_02031	MCV9885981.1	843	nfo_2	COG0648	putative endonuclease 4	deoxyribonuclease IV (NCBI), Endonuclease IV (RAST)
VITHBRA001_04553	MCV9888385.1	666	nth	COG0177	Endonuclease III
VITHBRA001_01793	MCV9885750.1	672	ung	COG0692	Uracil-DNA glycosylase
VITHBRA001_01972	MCV9885925.1	756	exoA	COG0708	Exodeoxyribonuclease	xthA (RAST)
VITHBRA001_04668	MCV9888490.1	504	mug	COG3663	G/U mismatch-specific DNA glycosylase
Mismatch repair
VITHBRA001_03887	MCV9887745.1	2598	mutS	COG0249	DNA mismatch repair protein MutS
VITHBRA001_03888	MCV9887746.1	1902	mutL	COG0323	DNA mismatch repair protein MutL
Direct reversal repair
VITHBRA001_02585	MCV9886495.1	501	ogt_1	COG0350	Methylated-DNA--protein-cysteine methyltransferase, constitutive
VITHBRA001_02630	MCV9886536.1	483	ogt_2	COG0350	Methylated-DNA--protein-cysteine methyltransferase, constitutive
Non-homologous end joining
VITHBRA001_02565	MCV9886476.1	1833	ligD	COG1793	Bifunctional non-homologous end joining protein LigD
VITHBRA001_02568	MCV9886479.1	909	ku	COG1273	Non-homologous end joining protein Ku
Other repair, recombination and replication protein
VITHBRA001_01000	MCV9884994.1	2628	polA		DNA polymerase I
VITHBRA001_03837	MCV9887696.1	4314	polC	COG2176	DNA polymerase III PolC-type
VITHBRA001_05026	MCV9888836.1	3348	dnaE	COG0587	DNA polymerase III subunit alpha
VITHBRA001_03505	MCV9887379.1	1692	dnaX	COG2812	DNA polymerase III subunit gamma/tau
VITHBRA001_02701	MCV9886602.1	1137	dnaN	COG0592	Beta sliding clamp
VITHBRA001_00927	MCV9884919.1	1023	yqeN	COG1466	putative protein YqeN	DNA polymerase III delta subunit (RAST, NCBI)
VITHBRA001_00611	MCV9884615.1	993			hypothetical protein	DNA polymerase III delta prime subunit (RAST, NCBI)
VITHBRA001_01181	MCV9885167.1	1725	polX	COG1387	DNA polymerase/3'-5' exonuclease PolX
VITHBRA001_02348	MCV9886289.1	2007	ligA		DNA ligase
VITHBRA001_03788	MCV9887647.1	2076	topA		DNA topoisomerase 1
VITHBRA001_03788	MCV9887707.1	2121	pnp_2	COG1185	Polyribonucleotide nucleotidyltransferase
VITHBRA001_04354	MCV9888195.1	1353	xseA	COG1570	Exodeoxyribonuclease 7 large subunit
VITHBRA001_04355	MCV9888196.1	255	xseB		Exodeoxyribonuclease 7 small subunit
VITHBRA001_03221	MCV9887108.1	3399			hypothetical protein	sbcC (RAST, KEGG)
VITHBRA001_03222	MCV9887109.1	1182	cpdA_3		3',5'-cyclic adenosine monophosphate phosphodiesterase CpdA	sbcD (RAST, NCBI,KEGG)
VITHBRA001_02014	MCV9885966.1	2244	recD		RecBCD enzyme subunit RecD	RecD-like (Uniprot), DNA2 (CD search)
VITHBRA001_02632	MCV9886538.1	576	adaA	COG2169	Bifunctional transcriptional activator/DNA repair enzyme AdaA	adaA (KEGG)
VITHBRA001_00725	MCV9884723.1	1284	dnaC_1	COG0305	Replicative DNA helicase	Phage DNA helicase (uniprot)
VITHBRA001_02675	MCV9886577.1	1365	dnaC_2	COG0305	Replicative DNA helicase
VITHBRA001_02722	MCV9886623.1	1236	dnaC_3	COG0305	Replicative DNA helicase
VITHBRA001_00892	MCV9884884.1	1824	dnaG	COG0358	DNA primase
VITHBRA001_01159	MCV9885147.1	1470	dnaB	COG3611	Replication initiation and membrane attachment protein
VITHBRA001_01160	MCV9885148.1	939	dnaI	COG1484	Primosomal protein DnaI
VITHBRA001_02325	MCV9886267.1	603	dnaA_1		Chromosomal replication initiator protein DnaA	DNA replication helicase loader DnaC/DnaI (RAST)
VITHBRA001_02699	MCV9886601.1	1353	dnaA_2	COG0593	Chromosomal replication initiator protein DnaA	Chromosomal replication initiator protein DnaA (RAST)
VITHBRA001_04552	MCV9888384.1	705	dnaD	COG3935	DNA replication protein DnaD	Chromosome replication initiation protein DnaD (NCBI, RAST)
VITHBRA001_03748	MCV9887607.1	2418	priA		primosomal protein N'	Helicase PriA essential for oriC/DnaA-independent DNA replication (RAST)
VITHBRA001_02046	MCV9885997.1	2346	helD	COG3973	DNA helicase IV	uvrD like (NCBI, RAST)
VITHBRA001_02349	MCV9886290.1	2223	pcrA	COG0210	ATP-dependent DNA helicase PcrA	PcrA (NCBI, RAST)
VITHBRA001_02705	MCV9886606.1	1938	gyrB	COG0187	DNA gyrase subunit B
VITHBRA001_02706	MCV9886607.1	2481	gyrA	COG0188	DNA gyrase subunit A
VITHBRA001_04579	MCV9888409.1	1923	yoaA	COG1199	putative ATP-dependent DNA helicase YoaA	ATP-dependent DNA helicase (NCBI), DinG family ATP-dependent helicase YpvA (RAST)
VITHBRA001_04974	MCV9888787.1	2286	yjcD	COG0210	Putative ATP-dependent DNA helicase YjcD	uvrD like (RAST),ATP-dependent helicase (NCBI)
VITHBRA001_04404	MCV9888244.1	1251	dinB_1	COG0389	DNA polymerase IV	DNA polymerase IV (NCBI, RAST)
VITHBRA001_04415	MCV9888254.1	1263	dinB_2	COG0389	DNA polymerase IV	Putative UV-damage repair protein UvrX (NCBI, RAST)
Nudix proteins
VITHBRA001_04428	MCV9888266.1	552	nudF	COG0494	ADP-ribose pyrophosphatase	NUDIX hydrolase (NCBI), ADP-ribose pyrophosphatase (EC 3.6.1.13) (RAST)
VITHBRA001_00018	MCV9884091.1	429	nudG	COG0494	CTP pyrophosphohydrolase	Mutator MutT protein (7,8-dihydro-8-oxoguanine-triphosphatase) (RAST)
VITHBRA001_01613	MCV9885576.1	606	nudC_1		NADH pyrophosphatase	NUDIX domain-containing protein (NCBI, Uniprot), hypothetical protein (RAST)
VITHBRA001_02973	MCV9886865.1	486	nudC_2		NADH pyrophosphatase	NUDIX hydrolase (NCBI, Uniprot),Nudix hydrolase family protein (RAST)
VITHBRA001_04213	MCV9888059.1	441	mutT4	COG0494	Putative mutator protein MutT4	NUDIX domain-containing protein (NCBI), NUDIX hydrolase (RAST)
VITHBRA001_04257	MCV9888100.1	459	mutX	COG0494	8-oxo-dGTP diphosphatase	8-oxo-dGTP diphosphatase (NCBI), Mutator MutT protein (7,8-dihydro-8-oxoguanine-triphosphatase) (EC 3.6.1.-) (RAST)
VITHBRA001_02239	MCV9886182.1	774			hypothetical protein	ADP-ribose pyrophosphatase (RAST)
VITHBRA001_05141	MCV9888948.1	486	ytkD	COG0494	Putative 8-oxo-dGTP diphosphatase YtkD	nucleoside triphosphatase YtkD (NCBI), 8-oxo-dGTPase Bsu YtkD / 8-oxo-GTPase Bsu YtkD (RAST)
VITHBRA001_02373	MCV9886313.1	438			hypothetical protein	MutT/Nudix family protein (RAST), NUDIX hydrolase (NCBI)
VITHBRA001_00171	MCV9884223.1	627	idi		Isopentenyl-diphosphate Delta-isomerase	NUDIX domain-containing protein (NCBI, Uniprot), hypothetical protein (RAST)
VITHBRA001_01602	MCV9885566.1	471			hypothetical protein	NUDIX hydrolase (NCBI, Uniprot), hypothetical protein (RAST)
VITHBRA001_03424	MCV9887306.1	456			hypothetical protein	NUDIX hydrolase (NCBI, Uniprot), hypothetical protein (RAST)

## Sheet: VITHBRA001_ROS
This excel sheet has Prokka locus tag of all the ROS removal and protein protection genes for VITHBRA001 that has been mentioned in the text along with their NCBI PGAP annotated accession no. (for NCBI reference). The column with * is provided with annotation of genes from softwares other than Prokka, that are either identified as "hypothetical" in Prokka, has same annotation or need better gene …
Prokka locus Tag	NCBI gb accession no.	gene length	gene name	COG	Prokka description	confirmation of gene annotation using other softwares*
Catalase
VITHBRA001_01472	MCV9885443.1	1455	katA_1	COG0753	Vegetative catalase
VITHBRA001_03351	MCV9887234.1	1674	katA_2	COG0753	Catalase
VITHBRA001_01560	MCV9885527.1	2055	katE	COG0753	Catalase HPII
VITHBRA001_01930	MCV9885883.1	864	ydbD_1	COG3546	putative manganese catalase
VITHBRA001_02901	MCV9886796.1	825	ydbD_2	COG3546	putative manganese catalase
VITHBRA001_04223	MCV9888068.1	831	ydbD_3	COG3546	putative manganese catalase
VITHBRA001_03891	MCV9887749.1	570			Manganese catalase	Manganese catalase (EC 1.11.1.6) => Spore coat protein CotJC (RAST, KEGG), manganese catalase family protein (NCBI)
Superoxide dismutase
VITHBRA001_00869	MCV9884861.1	609	sodA		Superoxide dismutase [Mn]
VITHBRA001_02076	MCV9886026.1	903			hypothetical protein	Superoxide dismutase [Fe] (RAST), superoxide dismutase (NCBI), sodA(cd search tool)
VITHBRA001_03019	MCV9886910.1	573			hypothetical protein	Superoxide dismutase [Cu-Zn] precursor (RAST, KEGG, CD search), superoxide dismutase family protein (NCBI)
Thioredoxin system
VITHBRA001_01189	MCV9885175.1	315	trxA	COG0526	Thioredoxin
VITHBRA001_01782	MCV9885741.1	915	trxB_1	COG0492	Thioredoxin reductase	Thioredoxin reductase (RAST), NAD(P)/FAD-dependent oxidoreductase (NCBI)
VITHBRA001_04043	MCV9887895.1	915	trxB_2	COG0492	Thioredoxin reductase	Thioredoxin reductase (RAST), NAD(P)/FAD-dependent oxidoreductase (NCBI)
VITHBRA001_04258	MCV9888101.1	951	trxB_3	COG0492	Thioredoxin reductase	Thioredoxin reductase (RAST), thioredoxin-disulfide reductase(NCBI)
VITHBRA001_04484	MCV9888101.1	966	trxB_4	COG0492	Thioredoxin reductase	Thioredoxin reductase (RAST), YpdA family putative bacillithiol disulfide reductase (NCBI)
VITHBRA001_00212	MCV9884251.1	324	ydbP	COG0526	Thioredoxin-like protein YdbP	thioredoxin family protein (NCBI)
VITHBRA001_05084	MCV9888893.1	318	ytpP		Thioredoxin-like protein YtpP	thioredoxin family protein (NCBI)
Peroxidase
VITHBRA001_05045	MCV9888855.1	501	tpx	COG2077	Thiol peroxidase
VITHBRA001_01696	MCV9885657.1	564	ahpC_1	COG0450	Alkyl hydroperoxide reductase C	Alkyl hydroperoxide reductase protein C (NCBI, RAST)
VITHBRA001_03582	MCV9887449.1	543	ahpC_2	COG0450	Alkyl hydroperoxide reductase C	Alkyl hydroperoxide reductase subunit C-like protein (RAST), peroxiredoxin (NCBI)
VITHBRA001_01695	MCV9885656.1	1530	ahpF	COG3634	NADH dehydrogenase	Alkyl hydroperoxide reductase protein F (NCBI,RAST)
VITHBRA001_02082	MCV9886032.1	471	bcp	COG1225	Putative peroxiredoxin bcp	thioredoxin-dependent thiol peroxidase (NCBI), Thiol peroxidase, Bcp-type (RAST)
VITHBRA001_03609	MCV9887475.1	426	ohrA_1	COG1764	Organic hydroperoxide resistance protein OhrA	Organic hydroperoxide resistance protein (NCBI,RAST)
VITHBRA001_04076	MCV9887926.1	429	ohrA_2	COG1764	Organic hydroperoxide resistance protein OhrA	Organic hydroperoxide resistance protein (NCBI,RAST)
Bacillithiol
VITHBRA001_04541	MCV9888374.1	1155	bshA	COG0438	N-acetyl-alpha-D-glucosaminyl L-malate synthase
VITHBRA001_04540	MCV9888373.1	711	bshB1	COG2120	N-acetyl-alpha-D-glucosaminyl L-malate deacetylase 1
VITHBRA001_04681	MCV9888503.1	666	bshB2	COG2120	putative N-acetyl-alpha-D-glucosaminyl L-malate deacetylase 2
VITHBRA001_03687	MCV9887550.1	1629	bshC	COG4365	Putative cysteine ligase BshC
VITHBRA001_04622	MCV9888446.1	438			hypothetical protein	UPF0403 protein YphP (RAST), BrxA/BrxB family bacilliredoxin (NCBI)
VITHBRA001_04379	MCV9888220.1	438			hypothetical protein	UPF0403 protein YqiW (RAST), BrxA/BrxB family bacilliredoxin (NCBI)
VITHBRA001_05073	MCV9888882.1	330			hypothetical protein	Uncharacterized protein YtxJ (RAST), bacillithiol system redox-active protein YtxJ (NCBI)
Methionine sulfoxide reductase
VITHBRA001_04645	MCV9888469.1	951	msrB		Peptide methionine sulfoxide reductase MsrB	Multifuctional protein with both MrsA and MrsB domains (Uniprot, CD search tool)
VITHBRA001_05060	MCV9888870.1	480	msrC	COG1956	Free methionine-R-sulfoxide reductase
Protease
VITHBRA001_01217	MCV9885200.1	1677	lon2	COG1067	Lon protease 2
VITHBRA001_01218	MCV9885201.1	2325	lon1	COG0466	Lon protease 1
VITHBRA001_01216	MCV9885199.1	1266	clpX	COG1219	ATP-dependent Clp protease ATP-binding subunit ClpX
VITHBRA001_04245	MCV9888088.1	594	clpP_2	COG0740	ATP-dependent Clp protease proteolytic subunit
VITHBRA001_02607	MCV9886514.1	2115	clpE	COG0542	ATP-dependent Clp protease ATP-binding subunit ClpE
VITHBRA001_03495	MCV9887370.1	2448	clpC	COG0542	Negative regulator of genetic competence ClpC/MecB	ATP-dependent Clp protease, ATP-binding subunit ClpC (NCBI, RAST)
VITHBRA001_02302	MCV9886246.1	723	clpP_1		ATP-dependent Clp protease proteolytic subunit	Clp protease ClpP (NCBI), Phage head, head-tail preconnector protease C (RAST)
VITHBRA001_03791	MCV9887650.1	543	hslV	COG5405	ATP-dependent protease subunit HslV	ATP-dependent protease subunit HslV (RAST, NCBI)
VITHBRA001_03792	MCV9887651.1	1401	clpY	COG1220	ATP-dependent protease ATPase subunit ClpY	HslU--HslV peptidase ATPase subunit (RAST, NCBI)
oxidative stress regulatory proteins
VITHBRA001_02079	MCV9886029.1	438	perR	COG0735	Peroxide operon regulator
VITHBRA001_04431	MCV9888269.1	459	fur	COG0735	Ferric uptake regulation protein
VITHBRA001_00879	MCV9884871.1	414	zur	COG0735	Zinc-specific metallo-regulatory protein
VITHBRA001_04327	MCV9888168.1	423	mntR	COG1321	HTH-type transcriptional regulator MntR
VITHBRA001_01984	MCV9885936.1	438	ohrR		Organic hydroperoxide resistance transcriptional regulator
VITHBRA001_00957	MCV9884949.1	396	spxA_1	COG1393	Regulatory protein Spx	Regulatory protein spx (RAST)
VITHBRA001_03158	MCV9887047.1	396	spxA_2	COG1393	Regulatory protein Spx	Regulatory protein spx (RAST)
VITHBRA001_00837	MCV9884831.1	381	mgsR_1	COG1393	Regulatory protein MgsR	Regulatory protein spx (RAST)
VITHBRA001_00891	MCV9884883.1	1119	sigA	COG0568	RNA polymerase sigma factor SigA
VITHBRA001_00243	MCV9884282.1	792	sigB	COG1191	RNA polymerase sigma-B factor
VITHBRA001_00738	MCV9884735.1	648	lexA_1		LexA repressor	XRE family transcriptional regulator (NCBI), LexA repressor (RAST)
VITHBRA001_03904	MCV9887762.1	633	lexA_2	COG1974	LexA repressor	transcriptional repressor LexA (NCBI), SOS-response repressor and protease LexA (RAST)
Manganese uptake
VITHBRA001_05172	MCV9888979.1	906	mntD	COG1108	Manganese transport system membrane protein MntD
VITHBRA001_05173	MCV9888980.1	1317	mntC	COG1108	Manganese transport system membrane protein MntC
VITHBRA001_05174	MCV9888981.1	750	mntB	COG1121	Manganese transport system ATP-binding protein MntB
VITHBRA001_05175	MCV9888982.1	951	mntA	COG0803	Manganese-binding lipoprotein MntA
Others
VITHBRA001_01898	MCV9885853.1	477	bsaA		Glutathione peroxidase BsaA
VITHBRA001_05144	MCV9888951.1	441	dps	COG0783	General stress protein 20U
VITHBRA001_03564	MCV9887431.1	1524	ppx	COG0248	Exopolyphosphatase
VITHBRA001_03565	MCV9887432.1	2112	ppk	COG0855	Polyphosphate kinase
VITHBRA001_02386	MCV9886324.1	1068	msrP		Protein-methionine-sulfoxide reductase catalytic subunit MsrP
VITHBRA001_01925	MCV9885878.1	729			hypothetical protein	2-hydroxychromene-2-carboxylate isomerase/DsbA-like thioredoxin domain (RAST), DsbA family oxidoreductase (NCBI)

## Sheet: VITHBRA024_Repair
This excel sheet has Prokka locus tag of all the DNA repair genes for VITHBRA024 that has been mentioned in the text along with their NCBI PGAP annotated accession no. (for NCBI reference). The column with * is provided with annotation of genes from softwares other than Prokka, that are either identified as "hypothetical" in Prokka, has same annotation or need better gene identification.
Prokka locus Tag	NCBI gb accession no.	gene length	gene name	COG	Prokka description	confirmation of gene annotation using other softwares *
Homologous recombination
VITHBRA024_04386	MDR9802720.1	597	recR	COG0353	Recombination protein RecR
VITHBRA024_02470	MDR9800908.1	771	recO	COG1381	DNA repair protein RecO
VITHBRA024_02246	MDR9800703.1	1113	recF	COG1195	DNA replication and repair protein RecF
VITHBRA024_02594	MDR9801028.1	1731	recN	COG0497	DNA repair protein RecN
VITHBRA024_04012	MDR9802387.1	792	recX		Regulatory protein RecX
VITHBRA024_01328	MDR9799806.1	1806	recQ	COG0514	ATP-dependent DNA helicase RecQ
VITHBRA024_00851	MDR9799360.1	2049	recG		ATP-dependent DNA helicase RecG
VITHBRA024_00960	MDR9799469.1	1047	recA	COG0468	Protein RecA
VITHBRA024_02830	MDR9801257.1	597	recU	COG3331	Holliday junction resolvase RecU
VITHBRA024_02282	MDR9800737.1	2397	recD2	COG0507	ATP-dependent RecD-like DNA helicase
VITHBRA024_02264	MDR9800723.1	2349			hypothetical protein	Single-stranded-DNA-specific exonuclease RecJ (RAST, NCBI)
VITHBRA024_02756	MDR9801183.1	1497	dbpA_2		ATP-dependent RNA helicase DbpA	ATP-dependent DNA helicase RecS (RecQ family) (RAST), ATP-dependent DNA helicase RecQ (NCBI)
VITHBRA024_02275	MDR9800732.1	1266		COG2256	putative AAA domain-containing protein	Replication-associated recombination protein RarA (RAST, NCBI)
VITHBRA024_02226	MDR9800682.1	513	ssbA	COG0629	Single-stranded DNA-binding protein A
VITHBRA024_00275	MDR9798806.1	3693	addA	COG1074	ATP-dependent helicase/nuclease subunit A
VITHBRA024_00274	MDR9798805.1	3501	addB	COG3857	ATP-dependent helicase/deoxyribonuclease subunit B
VITHBRA024_02252	MDR9800711.1	606	ruvA	COG0632	Holliday junction ATP-dependent DNA helicase RuvA
VITHBRA024_02253	MDR9800712.1	1005	ruvB	COG2255	Holliday junction ATP-dependent DNA helicase RuvB
VITHBRA024_04241	MDR9802584.1	1284	radA	COG1066	DNA repair protein RadA
VITHBRA024_03392	MDR9801784.1	2358	mutS2		Endonuclease MutS2
Nucleotide excision repair
VITHBRA024_01637	MDR9800101.1	2874	uvrA		UvrABC system protein A
VITHBRA024_01638	MDR9800102.1	1986	uvrB	COG0556	UvrABC system protein B
VITHBRA024_03384	MDR9801776.1	1773	uvrC	COG0322	UvrABC system protein C
Base excison repair
VITHBRA024_03444	MDR9801834.1	828	mutM	COG0266	Formamidopyrimidine-DNA glycosylase
VITHBRA024_02827	MDR9801254.1	663	nth	COG0177	Endonuclease III
VITHBRA024_04003	MDR9802378.1	1086	mutY	COG1194	Adenine DNA glycosylase
VITHBRA024_01902	MDR9800367.1	678	ung	COG0692	Uracil-DNA glycosylase
VITHBRA024_02491	MDR9800929.1	894	nfo	COG0648	putative endonuclease 4
VITHBRA024_01982	MDR9800448.1	591		COG2094	Putative 3-methyladenine DNA glycosylase
VITHBRA024_04059	MDR9802432.1	864			hypothetical protein	DNA-3-methyladenine glycosylase II (EC 3.2.2.21) (RAST, NCBI)
Mismatch repair
VITHBRA024_00970	MDR9799479.1	2610	mutS	COG0249	DNA mismatch repair protein MutS
VITHBRA024_00971	MDR9799480.1	1911	mutL	COG0323	DNA mismatch repair protein MutL
Direct reversal repair
VITHBRA024_00591	MDR9799108.1	498	ogt	COG0350	Methylated-DNA--protein-cysteine methyltransferase, constitutive
Non-homologous end joining
VITHBRA024_00576	MDR9799094.1	873	ku	COG1273	Non-homologous end joining protein Ku
VITHBRA024_00575	MDR9799093.1	1851	ligD	COG1793	Bifunctional non-homologous end joining protein LigD
Other repair, recombination and replication protein
VITHBRA024_03445	MDR9801835.1	2640	polA		DNA polymerase I
VITHBRA024_00922	MDR9799431.1	4317	polC	COG2176	DNA polymerase III PolC-type
VITHBRA024_03460	MDR9801850.1	3345	dnaE	COG0587	DNA polymerase III subunit alpha
VITHBRA024_02244	MDR9800701.1	1137	dnaN	COG0592	Beta sliding clamp
VITHBRA024_04384	MDR9802718.1	1701			hypothetical protein	DNA polymerase III subunits gamma and tau (RAST, NCBI)
VITHBRA024_02437	MDR9800875.1	1047	yqeN	COG1466	putative protein YqeN	DNA polymerase III delta subunit (RAST, NCBI)
VITHBRA024_04228	MDR9802572.1	990			hypothetical protein	DNA polymerase III delta prime subunit (RAST,NCBI)
VITHBRA024_03393	MDR9801785.1	1716	polX	COG1387	DNA polymerase/3'-5' exonuclease PolX
VITHBRA024_00876	MDR9799384.1	2076	topA		DNA topoisomerase 1
VITHBRA024_00937	MDR9799446.1	2118	pnp	COG1185	Polyribonucleotide nucleotidyltransferase
VITHBRA024_02588	MDR9801022.1	1350	xseA	COG1570	Exodeoxyribonuclease 7 large subunit
VITHBRA024_02589	MDR9801023.1	261	xseB		Exodeoxyribonuclease 7 small subunit
VITHBRA024_00276	MDR9798807.1	1182	sbcD	COG0420	Nuclease SbcCD subunit D	Exonuclease SbcD (RAST, NCBI)
VITHBRA024_00277	MDR9798808.1	3393	smc_1		Chromosome partition protein Smc	Exonuclease SbcC (RAST, NCBI)
VITHBRA024_02328	MDR9800782.1	561	adaA	COG2169	Bifunctional transcriptional activator/DNA repair enzyme AdaA
VITHBRA024_03620	MDR9802002.1	2004	ligA		DNA ligase
VITHBRA024_04364	MDR9802702.1	2337	helD	COG3973	DNA helicase IV	RNA polymerase recycling motor HelD (RAST,NCBI)
VITHBRA024_03619	MDR9802001.1	2220	pcrA	COG0210	ATP-dependent DNA helicase PcrA
VITHBRA024_00406	MDR9798935.1	2280	yjcD	COG0210	Putative ATP-dependent DNA helicase YjcD
VITHBRA024_00836	MDR9799344.1	2418	priA_1		primosomal protein N'
VITHBRA024_02208	MDR9800664.1	1365	dnaC	COG0305	Replicative DNA helicase
VITHBRA024_02476	MDR9800914.1	1824	dnaG	COG0358	DNA primase
VITHBRA024_03436	MDR9801826.1	1425	dnaB	COG3611	Replication initiation and membrane attachment protein
VITHBRA024_03435	MDR9801825.1	933	dnaI	COG1484	Primosomal protein DnaI
VITHBRA024_02243	MDR9800700.1	1341	dnaA	COG0593	Chromosomal replication initiator protein DnaA
VITHBRA024_02826	MDR9801253.1	699	dnaD	COG3935	DNA replication protein DnaD
VITHBRA024_02247	MDR9800705.1	1920	gyrB	COG0187	DNA gyrase subunit B
VITHBRA024_02248	MDR9800706.1	2469	gyrA	COG0188	DNA gyrase subunit A
VITHBRA024_02621	MDR9801056.1	1257	dinB_1	COG0389	DNA polymerase IV
VITHBRA024_02664	MDR9801097.1	1263	dinB_2	COG0389	DNA polymerase IV	Putative UV-damage repair protein UvrX (RAST,NCBI)
Nudix proteins
VITHBRA024_02205	MDR9800661.1	414	rppH_1		RNA pyrophosphohydrolase	MutT/Nudix family protein (RAST), Nudix hydrolase (NCBI)
VITHBRA024_02687	MDR9801118.1	567	nudF	COG0494	ADP-ribose pyrophosphatase	ADP-ribose pyrophosphatase (EC 3.6.1.13) (RAST), Nudix hydrolase (NCBI)
VITHBRA024_02858	MDR9801281.1	450	rppH_2		RNA pyrophosphohydrolase	MutT/nudix family protein, putative (RAST), Nudix hydrolase (NCBI)
VITHBRA024_04127	MDR9802492.1	477	ytkD	COG0494	Putative 8-oxo-dGTP diphosphatase YtkD	8-oxo-dGTPase Bsu YtkD / 8-oxo-GTPase Bsu YtkD (RAST), nucleoside triphosphatase YtkD (NCBI)
VITHBRA024_01609	MDR9800073.1	465	mutX	COG0494	8-oxo-dGTP diphosphatase	Mutator MutT protein (7,8-dihydro-8-oxoguanine-triphosphatase) (RAST), 8-oxo-dGTP diphosphatase (NCBI)
VITHBRA024_01362	MDR9799838.1	459			hypothetical protein	MutT (RAST), NUDIX domain-containing protein (NCBI)
VITHBRA024_04021	MDR9802396.1	612			hypothetical protein	Putative ADP-ribose pyrophosphatase YjhB (RAST), Nudix hydrolase (NCBI)

## Sheet: VITHBRA024_ROS
This excel sheet has Prokka locus tag of all the ROS removal and protein protection genes for VITHBRA024 that has been mentioned in the text along with their NCBI PGAP annotated accession no. (for NCBI reference). The column with * is provided with annotation of genes from softwares other than Prokka, that are either identified as "hypothetical" in Prokka, has same annotation or need better gene …
Prokka locus Tag	NCBI gb accession no.	gene length	gene name	COG	Prokka description	confirmation of gene annotation using other softwares*
Catalase
VITHBRA024_02002	MDR9800468.1	1599	katA_1	COG0753	Catalase
VITHBRA024_02003	MDR9800469.1	1458	katA_2	COG0753	Vegetative catalase
VITHBRA024_02070	MDR9800533.1	2082	katE	COG0753	Catalase HPII
VITHBRA024_00264	MDR9798795.1	570	ydbD_1	COG3546	putative manganese catalase	Manganese catalase (EC 1.11.1.6) => Spore coat protein CotJC (RAST, CD search)
VITHBRA024_01105	MDR9799592.1	864	ydbD_2	COG3546	putative manganese catalase
VITHBRA024_01775	MDR9800240.1	822	ydbD_3	COG3546	putative manganese catalase
Superoxide dismutase
VITHBRA024_02503	MDR9800941.1	609	sodA	COG0605	Superoxide dismutase [Mn]	superoxide dismutase SodA (RAST, NCBI)
VITHBRA024_01388	MDR9799864.1	594	yojM	COG2032	Superoxide dismutase-like protein YojM	Superoxide dismutase [Cu-Zn] precursor (RAST), superoxide dismutase family protein (NCBI)
VITHBRA024_01380	MDR9799856.1	840			hypothetical protein	Superoxide dismutase [Fe] (EC 1.15.1.1) @ Exosporium SOD (RAST), superoxide dismutase (NCBI)
Peroxidase
VITHBRA024_03476	MDR9801866.1	504	tpx	COG2077	Thiol peroxidase
VITHBRA024_00675	MDR9799189.1	543	ahpC_1	COG0450	Alkyl hydroperoxide reductase C	Alkyl hydroperoxide reductase subunit C-like protein (RAST, CD search)
VITHBRA024_02173	MDR9800635.1	564	ahpC_2	COG0450	Alkyl hydroperoxide reductase C	Alkyl hydroperoxide reductase protein C (RAST, NCBI)
VITHBRA024_02174	MDR9800636.1	1530	ahpF	COG3634	NADH dehydrogenase	Alkyl hydroperoxide reductase protein F (RAST, NCBI)
VITHBRA024_00555	MDR9799076.1	423	ohrA	COG1764	Organic hydroperoxide resistance protein OhrA	Organic hydroperoxide resistance protein (RAST, NCBI)
VITHBRA024_00557	MDR9799078.1	414	ohrB	COG1764	Organic hydroperoxide resistance protein OhrB	Organic hydroperoxide resistance protein (RAST, NCBI)
VITHBRA024_03989	MDR9802364.1	474	bcp	COG1225	Putative peroxiredoxin bcp
Bacillithiol
VITHBRA024_02814	MDR9801242.1	1182	bshA_2	COG0438	N-acetyl-alpha-D-glucosaminyl L-malate synthase	N-acetyl-alpha-D-glucosaminyl L-malate synthase BshA (NCBI)
VITHBRA024_02813	MDR9801241.1	702	bshB1	COG2120	N-acetyl-alpha-D-glucosaminyl L-malate deacetylase 1
VITHBRA024_01391	MDR9799867.1	666	bshB2	COG2120	putative N-acetyl-alpha-D-glucosaminyl L-malate deacetylase 2
VITHBRA024_00770	MDR9799283.1	1617	bshC	COG4365	Putative cysteine ligase BshC
VITHBRA024_01449	MDR9799925.1	435			hypothetical protein	UPF0403 protein YphP (RAST), BrxA/BrxB family bacilliredoxin (NCBI)
VITHBRA024_02612	MDR9801046.1	438			hypothetical protein	UPF0403 protein YqiW (RAST), BrxA/BrxB family bacilliredoxin (NCBI)
VITHBRA024_03509	MDR9801896.1	348			hypothetical protein	Uncharacterized protein YtxJ (RAST, NCBI)
Thioredoxin
VITHBRA024_03385	MDR9801777.1	315	trxA	COG0526	Thioredoxin
VITHBRA024_01610	MDR9800074.1	951	trxB	COG0492	Thioredoxin reductase
VITHBRA024_02931	MDR9801341.1	321	ydbP	COG0526	Thioredoxin-like protein YdbP
VITHBRA024_03516	MDR9801903.1	321	ytpP		Thioredoxin-like protein YtpP
Methionine sulfoxide reductase
VITHBRA024_01428	MDR9799905.1	543	msrA	COG0225	Peptide methionine sulfoxide reductase MsrA
VITHBRA024_01427	MDR9799904.1	441	msrB	COG0229	Peptide methionine sulfoxide reductase MsrB
VITHBRA024_03492	MDR9801881.1	495	msrC	COG1956	Free methionine-R-sulfoxide reductase
Protease
VITHBRA024_03351	MDR9801745.1	2325	lon1	COG0466	Lon protease 1
VITHBRA024_03352	MDR9801746.1	1656	lon2	COG1067	Lon protease 2
VITHBRA024_03353	MDR9801747.1	1266	clpX	COG1219	ATP-dependent Clp protease ATP-binding subunit ClpX
VITHBRA024_01593	MDR9800057.1	597	clpP_1	COG0740	ATP-dependent Clp protease proteolytic subunit	ATP-dependent Clp endopeptidase proteolytic subunit ClpP (NCBI)
VITHBRA024_01784	MDR9800249.1	573	clpP_2		ATP-dependent Clp protease proteolytic subunit	ATP-dependent Clp protease proteolytic subunit (NCBI)
VITHBRA024_00610	MDR9799125.1	2097	clpE	COG0542	ATP-dependent Clp protease ATP-binding subunit ClpE
VITHBRA024_01301	MDR9799781.1	2220	clpC_1		ATP-dependent Clp protease ATP-binding subunit ClpC	ATP-dependent Clp protease, ATP-binding subunit ClpC (RAST), ATP-dependent Clp protease ATP-binding subunit (NCBI)
VITHBRA024_04240	MDR9802583.1	2433	clpC_2	COG0542	Negative regulator of genetic competence ClpC/MecB	ATP-dependent protease ATP-binding subunit ClpC (NCBI), ATP-dependent Clp protease, ATP-binding subunit ClpC (RAST)
VITHBRA024_00879	MDR9799387.1	546	clpQ	COG5405	ATP-dependent protease subunit ClpQ	ATP-dependent protease subunit HslV (RAST, NCBI)
VITHBRA024_00880	MDR9799388.1	1404	clpY	COG1220	ATP-dependent protease ATPase subunit ClpY	HslU--HslV peptidase ATPase subunit (RAST, NCBI)
Manganese uptake
VITHBRA024_04349	MDR9802688.1	930	mntA	COG0803	Manganese-binding lipoprotein MntA	Manganese ABC transporter, periplasmic-binding protein SitA (RAST), metal ABC transporter substrate-binding protein (NCBI)
VITHBRA024_04350	MDR9802689.1	858	mntB_1		Manganese transport system membrane protein MntB	Manganese ABC transporter, ATP-binding protein SitB (RAST), metal ABC transporter permease (NCBI)
VITHBRA024_04351	MDR9802690.1	744	mntB_2	COG1121	Manganese transport system ATP-binding protein MntB	Manganese ABC transporter, inner membrane permease protein SitD (RAST), metal ABC transporter ATP-binding protein (NCBI)
VITHBRA024_02950	MDR9801358.1	1281	mntH	COG1914	Divalent metal cation transporter MntH	Manganese transport protein MntH (RAST), Nramp family divalent metal transporter (NCBI)
Transcription regulators
VITHBRA024_01028	MDR9799525.1	432	perR_1	COG0735	Peroxide operon regulator
VITHBRA024_02004	MDR9800470.1	417	perR_2	COG0735	Peroxide operon regulator
VITHBRA024_03988	MDR9802363.1	438	perR_3	COG0735	Peroxide operon regulator
VITHBRA024_02697	MDR9801127.1	450	fur	COG0735	Ferric uptake regulation protein
VITHBRA024_02565	MDR9801000.1	429	mntR	COG1321	HTH-type transcriptional regulator MntR
VITHBRA024_02496	MDR9800934.1	432	zur	COG0735	Zinc-specific metallo-regulatory protein
VITHBRA024_00556	MDR9799077.1	453	ohrR		Organic hydroperoxide resistance transcriptional regulator	Organic hydroperoxide resistance transcriptional regulator (RAST, NCBI)
VITHBRA024_00364	MDR9798894.1	396	spxA	COG1393	Regulatory protein Spx	Regulatory protein spx (RAST, NCBI)
VITHBRA024_02538	MDR9800974.1	378	mgsR_1	COG1393	Regulatory protein MgsR	Regulatory protein spx (RAST), Spx/MgsR family RNA polymerase-binding regulatory protein (NCBI)
VITHBRA024_02477	MDR9800915.1	1122	sigA	COG0568	RNA polymerase sigma factor SigA
VITHBRA024_02913	MDR9801323.1	792	sigB	COG1191	RNA polymerase sigma-B factor
VITHBRA024_00025	MDR9798564.1	219	lexA_1	COG1974	LexA repressor	LexA repressor (RAST), transcriptional regulator (NCBI)
VITHBRA024_01120	MDR9799607.1	624	lexA_2	COG1974	LexA repressor	SOS-response repressor and protease LexA (EC 3.4.21.88) (RAST), transcriptional repressor LexA (NCBI)
Others
VITHBRA024_04130	MDR9802495.1	438	dps	COG0783	General stress protein 20U	Dps family protein (NCBI), DNA protection during starvation protein (RAST)
VITHBRA024_03932	MDR9802308.1	465	mrgA	COG0783	Metalloregulation DNA-binding stress protein	DNA starvation/stationary phase protection protein (RAST, NCBI)
VITHBRA024_01453	MDR9799929.1	480	bsaA		Glutathione peroxidase BsaA
